# Supplementary material for: Palm Foliage as Pathways of Pathogenic Botryosphaeriaceae Fungi and Host of New Lasiodiplodia Species from Mexico
Source: Pathogens. 2021 Oct 8;10(10):1297. doi: 10.3390/pathogens10101297 (PMC8541634; doi:10.3390/pathogens10101297)
Supplement: Supplementary file 1 [file pathogens-10-01297-s001.zip]

Archive with 1 entries (1 files):
- pathogens-1360540-supplementary-final.pdf
